# Supplementary material for: Contact X-ray Brachytherapy for Older or Inoperable Rectal Cancer Patients: Short-Term Oncological and Functional Follow-Up
Source: Cancers (Basel). 2021 Dec 16;13(24):6333. doi: 10.3390/cancers13246333 (PMC8699080; doi:10.3390/cancers13246333)
Supplement: Supplementary file 1 [file cancers-13-06333-s001.zip]

Archive with 1 entries (1 files):
- cancers-1482040-supplementary.pdf
